# Supplementary material for: Constraints on soluble aerosol iron flux to the Southern Ocean at the Last Glacial Maximum
Source: Nat Commun. 2015 Jul 23;6:7850. doi: 10.1038/ncomms8850 (PMC4525188; doi:10.1038/ncomms8850)
Supplement: Supplementary Data 1 — Ice core dataset [file ncomms8850-s2.xlsx]

## Sheet: Sheet1
EDC3 Age	EDC Bag	Total Al	Total Fe	Total Ca	dCa	nss-Ca	pH5 dFe	pH8 dFe	pH5 Fe solubility	pH8 Fe solubility	Al in dust	Fe % Dust	Total Fe/Al	Total Al flux		Total Fe Flux		pH5 Soluble Fe Flux		pH8 Soluble Fe Flux
Kyr BP	EDC. No.	ng g-1	ng g-1	ng g-1	ng g-1	ng g-1	ng g-1	ng g-1	%	%	wt %	wt %		mg m-2 yr-1	μmol m-2 yr-1	mg m-2 yr-1	μmol m-2 yr-1	mg m-2 yr-1	μmol m-2 yr-1	mg m-2 yr-1	μmol m-2 yr-1
21152.4	939	275.513	157.14	163.488	146.439	141.504	65.8922	40.0259	41.9323	25.4715	39.87	22.74	0.570354	3.5042	129.874	1.99863	35.789	0.838073	15.0071	0.509083	9.116
21767.9	952	102.443	57.2704	61.3292	51.854	47.6656	2.17726	15.4012	3.80172	26.8921	14.05	7.86	0.559044	1.28912	47.7781	0.720677	12.9049	0.0273981	0.49061	0.193805	3.47042
21810.7	953	122.89	69.0756	63.2931	72.8109	69.412	3.29828	n.d.	4.77488	n.d.	17.53	9.85	0.562092	1.59305	59.0422	0.895439	16.0344	0.0427561	0.765621	n.d.	n.d.
22050	959	103.564	56.7808	64.1751	64.1031	60.3344	0.765002	n.d.	1.34729	n.d.	15.23	8.35	0.548265	1.21307	44.9592	0.665082	11.9094	0.00896059	0.160455	n.d.	n.d.
22052.5	959-2	126.614	67.0842	86.8541	57.0224	52.3984	2.92057	n.d.	4.35359	n.d.	18.62	9.87	0.529832	1.48305	54.9655	0.785768	14.0705	0.0342091	0.612573	n.d.	n.d.
22099.6	960	187.966	91.4049	72.5422	53.3721	49.7394	1.8119	27.3349	1.98228	29.9053	27.05	13.15	0.486285	2.16851	80.3704	1.05452	18.8829	0.0209035	0.374312	0.315356	5.64699
22286.1	963	111.559	62.0668	66.4477	41.2719	36.8587	2.67939	6.67318	4.31694	10.7516	11.35	6.31	0.556358	1.28301	47.5515	0.713814	12.7821	0.0308149	0.551794	0.0767466	1.37428
22345.4	965	75.1841	41.6593	50.3826	46.6462	42.9878	17.1387	n.d.	41.1401	n.d.	7.9	4.38	0.554098	0.99592	36.9112	0.551837	9.88159	0.227026	4.0653	n.d.	n.d.
23279.7	984-1-1	121.257	61.4014	56.0707	45.3586	41.2357	1.35614	n.d.	2.20865	n.d.	18.51	9.37	0.506373	1.50748	55.8709	0.763347	13.669	0.0168596	0.301901	n.d.	n.d.
23279.7	984-1-2	n.d.	n.d.	n.d.	n.d.	n.d.	3.21723	n.d.	5.23967	n.d.	n.d.	n.d.	n.d.	n.d.	n.d.	n.d.	n.d.	0.0399968	0.716212	n.d.	n.d.
23282	984-2-1	86.3159	35.2447	40.3562	38.6271	35.3427	0.905183	n.d.	2.56828	n.d.	13.18	5.38	0.408322	1.07309	39.7712	0.438164	7.84608	0.0112533	0.20151	n.d.	n.d.
23282	984-2-2	n.d.	n.d.	n.d.	n.d.	n.d.	2.48615	n.d.	7.05397	n.d.	n.d.	n.d.	n.d.	n.d.	n.d.	n.d.	n.d.	0.030908	0.55346	n.d.	n.d.
23284.3	984-3	59.47	32.5126	30.3596	27.6507	25.1731	2.56158	10.3258	7.87873	31.7595	9.08	4.96	0.546705	0.739336	27.4016	0.404199	7.23787	0.0318457	0.570252	0.128372	2.29871
23286.7	984-4	105.012	58.4312	55.7685	67.6867	64.2323	1.1821	n.d.	2.02306	n.d.	16.03	8.92	0.556426	1.30551	48.3855	0.726421	13.0078	0.0146959	0.263156	n.d.	n.d.
23349.7	986-1	129.303	68.4845	48.4487	42.8492	40.21	2.84027	n.d.	4.14731	n.d.	20.27	10.73	0.529644	1.55433	57.6073	0.823243	14.7416	0.0341425	0.611379	n.d.	n.d.
23351.8	986-2	50.6667	25.72	27.0967	26.5549	23.2985	3.65433	4.18208	14.2081	16.26	7.94	4.03	0.507631	0.609058	22.5732	0.309177	5.53634	0.0439282	0.78661	0.0502722	0.90021
23391.2	987-1	188.82	104.452	84.452	47.3791	43.3585	17.6496	16.1658	16.8973	15.4768	27.77	15.36	0.553184	2.35064	87.1203	1.30033	23.2847	0.219721	3.93449	0.201249	3.60371
23393.5	987-2	91.2465	48.6131	47.5251	n.d.	n.d.	n.d.	n.d.	n.d.	n.d.	13.47	7.15	0.532767	1.13593	42.1005	0.605188	10.8369	n.d.	n.d.	n.d.	n.d.
23395.6	987-3	75.6038	38.5749	41.7142	37.231	33.682	2.4195	n.d.	6.27222	n.d.	11.12	5.67	0.510224	0.941196	34.883	0.480221	8.59917	0.0301205	0.539359	n.d.	n.d.
23397.7	987-4-1	72.1191	35.8162	41.9741	32.762	29.6811	2.05403	n.d.	5.73492	n.d.	10.61	5.27	0.496625	0.897815	33.2752	0.445878	7.9842	0.0255707	0.457888	n.d.	n.d.
23397.7	987-4-2	n.d.	n.d.	n.d.	n.d.	n.d.	2.00257	n.d.	5.59124	n.d.	n.d.	n.d.	n.d.	n.d.	n.d.	n.d.	n.d.	0.0249301	0.446416	n.d.	n.d.
24662.2	1013	47.0566	27.7387	41.2382	40.6105	37.272	2.87851	2.08647	10.3772	7.52188	3.79	2.24	0.589474	0.529853	19.6376	0.312335	5.59288	0.0324117	0.580387	0.0234934	0.42069
25534.2	1029	169.455	93.7418	93.8973	66.2904	63.1183	7.53498	0.48969	8.03801	0.522381	16.14	8.93	0.553196	1.94554	72.1065	1.07627	19.2724	0.0865105	1.54912	0.00562222	0.100675
25586.7	1030	81.7844	44.6671	65.8802	62.162	58.8598	14.2942	11.4511	32.0015	25.6366	6.87	3.75	0.546157	0.949597	35.1944	0.518629	9.28693	0.165969	2.97196	0.132959	2.38086
25792	1034	165.326	92.3159	103.836	84.6388	80.9702	1.50449	0.532644	1.62972	0.57698	14.5	8.1	0.558388	1.86801	69.2329	1.04307	18.678	0.0169992	0.304399	0.00601833	0.107768
25795.3	1035	176.631	81.6241	104.43	97.6419	92.9688	12.3517	n.d.	15.1324	n.d.	15.23	7.04	0.462116	2.02023	74.8745	0.933579	16.7173	0.141273	2.52973	n.d.	n.d.
Mean		118.513	63.1226	65.72	56.8619	53.1956	7.10304	12.2426	10.0261	17.3432	15.483	8.23522	0.531459	1.43294	53.1081	0.763731	13.6759	0.0878911	1.57384	0.149362	2.67457
1 SD		54.6461	30.4399	30.4196	26.8483	26.4808	13.241	12.2628	11.5638	11.403	7.87691	4.41276	0.0402352	0.666483	24.7015	0.375139	6.7175	0.168335	3.01433	0.128372	2.29871
Median		105.012	58.4312	61.3292	49.6166	45.5121	2.67939	10.3258	5.59124	16.26	14.5	7.86	0.546705	1.28912	47.7781	0.720677	12.9049	0.0318457	0.570252	0.153125	2.74197
Continental Crustal Composition (Ref. 36)											8	2-3
Patagonian Topsoils (Ref. 37)											6-10	2-6
Berk. Age	Berk. Bag	Total Al	Total Fe	Total Ca	dCa	nss-Ca	pH5 dFe		pH5 Fe solubility				Total Fe/Al	Total Al flux		Total Fe Flux		pH5 dFe Flux
Kyr BP	Berk. No.	ng g-1	ng g-1	ng g-1	ng g-1	ng g-1	ng g-1		%					mg m-2 yr-1	μmol m-2 yr-1	mg m-2 yr-1	μmol m-2 yr-1	mg m-2 yr-1	μmol m-2 yr-1
23230.2	1239	56.8088	29.3219	26.3593	25.5336	22.5031	0.39022		1.33082				0.51615	1.93718	71.7966	0.999875	17.9045	0.0133065	0.238276
25586.2	1248	50.9373	26.147	25.2045	23.6401	20.9237	1.26627		4.84288				0.513317	1.76753	65.5088	0.907301	16.2468	0.0439395	0.786812
33339	1274	59.8132	29.7502	31.7387	22.1908	19.7316	0.510422		1.71569				0.497386	2.29084	84.9043	1.13943	20.4035	0.0195492	0.350061
36454.7	1288	65.9901	36.3796	38.1991	29.0209	26.9192	1.77911		4.89041				0.551289	3.3589	124.489	1.85172	33.1583	0.0905569	1.62158
38963.2	1307	10.5188	4.71428	7.22568	n.d.	n.d.	n.d.		n.d.				0.448176	0.553289	20.5062	0.247971	4.44035	n.d.	n.d.
39496.5	1310	7.00025	3.77644	7.64056	n.d.	n.d.	n.d.		n.d.				0.539472	0.366113	13.569	0.197508	3.53671	n.d.	n.d.
40652.4	1316	27.4085	14.6564	15.2262	n.d.	n.d.	n.d.		n.d.				0.53474	1.39783	51.8071	0.747479	13.3849	n.d.	n.d.
41868.9	1322	27.3524	14.4431	15.4479	13.571	10.4053	1.48935		10.3118				0.528039	1.45515	53.9313	0.768375	13.7591	0.0792335	1.41881
46851.9	1353	4.86711	2.12304	5.25235	n.d.	n.d.	n.d.		n.d.				0.436202	0.340211	12.609	0.148401	2.65737	n.d.	n.d.
47073	1355	4.71056	2.46893	5.17999	n.d.	n.d.	n.d.		n.d.				0.524126	0.326913	12.1162	0.171344	3.0682	n.d.	n.d.
48894.3	1366	15.5439	7.93369	11.8741	12.5148	8.91337	0.227912		2.87271				0.510407	0.952838	35.3145	0.486335	8.70866	0.013971	0.250175
50351.7	1374	51.8327	30.1234	31.8726	22.1992	19.5147	0.560204		1.8597				0.581166	3.38986	125.636	1.97007	35.2775	0.0366373	0.656054
LGM Mean		53.8731	27.7344	25.7819	24.5869	21.7134	0.828244		3.08685				0.514733	1.85235	68.6527	0.953588	17.0756	0.028623	0.512544
LGM 1SD		4.15173	2.24496	0.816549	1.33889	1.11681	0.619459		2.4834				0.00200339	0.119963	4.44613	0.0654601	1.17217	0.0216608	0.387873
LGM Median		27.3805	14.5498	15.3371	22.1992	19.7316	0.560204		2.87271				0.520138	1.42649	52.8692	0.757927	13.572	0.0366373	0.656054
(LGM is taken to be only Berkner bags 1239 and 1249)
